# Supplementary material for: Structure and Functional Properties of Proteins from Different Soybean Varieties as Affected by the 11S/7S Globulin Ratio
Source: Foods. 2025 Feb 23;14(5):755. doi: 10.3390/foods14050755 (PMC11899569; doi:10.3390/foods14050755)
Supplement: Supplementary file 1 [file foods-14-00755-s001.zip]

Archive with 1 entries (1 files):
- foods-3438963-supplementary.pdf
